# Supplementary material for: Akt Kinase Intervenes in Flavivirus Replication by Interacting with Viral Protein NS5
Source: Viruses. 2021 May 12;13(5):896. doi: 10.3390/v13050896 (PMC8151281; doi:10.3390/v13050896)
Supplement: Supplementary file 1 [file viruses-13-00896-s001.zip]

Archive with 1 entries (1 files):
- viruses-1173758-supplementary.pdf
